# Supplementary material for: Opportunities to improve the impact of two national clinical audit programmes: a theory-guided analysis
Source: Implement Sci Commun. 2022 Mar 21;3:32. doi: 10.1186/s43058-022-00275-5 (PMC8935621; doi:10.1186/s43058-022-00275-5)
Supplement: Supplementary file 4 — Additional file 4. Example of an interview summary (NDA). [file 43058_2022_275_MOESM4_ESM.xlsx]

## Sheet: Sheet1
Additional File 4. Interview summary example (NDA)
NDA: CP-FIT audit analysis		D16
Feedback cycle		from participants
		meeting CP-FIT	not meeting CP-FIT	illustrative quote
Goal setting	Are the standards of clinical performance clear?	Most would accept that diabetes is important. Highly relevant to most healthcare jobs.
Data collection	Who does the data collection?	Automated and done by the NDA, recipients not required to do anything which is good.	Checking data accuracy is important but difficult to do, governance and ethics would prevent central checking of individual patient data.
Feedback	What feedback is communicated?	More timely the better, so quarterly better than annually, but monthly would be better still, and weekly better than monthly…	They might focus more on the indicators that have room for improvement and not so much on the ones that are at 95%. Not provding patient lists means it's hard to check accuracy and also easily identify those in need. No trend or benchmarking detail = a no-no. You want to know where you sit. You want all this done for you, that's important. Prioritisation = showing up front the most important thin…	They don't provide patient lists so I think that's probably, you know, that's a major downfall of these National Audits [143] [Quarterly is] a step in the right diredction but really you need this stuff kind of going as soon as possible, you need it real-time really. As in daily, updated daily would be ideal [172] [Having to compare to an old sheet] oh god! That sounds awful. [189]
Interaction	How is the feedback received?		Just kind of published and left there, not really 'pushed'. Users have to be going out of their way to look at it and find out how well they are doing. Acknowledges the difficulty of pushing stuff though ('sales job'), getting it out there when there is so much else vying for attention. Either need to be integrated into the daily life of clinicians or need a lot of resource to push it out there. …	As a recipient [GP] I think that's probably been one of the key issues is that I've just not looked at it very much because it's not really been pushed in my face or kind of promoted [54]
Perception	How is the feedback understood?			People aren't going to go through it unless it's easy to digest [391]
Verification	Can the recipients interrogate the data?	Providing it at practice-level makes sense and is probably best - provided users can find it, of course.	Most reports sent as pdfs which prevents this. Dashboards typically offer more interactivity and it can be technically possible to provide patient level information that way. Difficult though. There is the ability to pick different things out from the Excel sheet but if you have to analyse stuff yourself that's not user-friendly.	If it's quite difficult to read then that's a problem [231]
Acceptance	Is there acceptance of the feedback?	Generally yes - important clinical issue and it comes from an organisation that's well-perceived and received.		As someone who has received or looked at the NDA, I don't feel I have any ownership of it as a GP, so I do kind of feel that it's been imposed [358]
Intention	Does the feedback elicit a planned response?	Much of what the NDA is pushing doesn't require lots of new training and learning to achieve. Focuses on the things GPs usually do, nothing unusual, so fine.	Specificity i.e. providing feedback to the specific clinician providing the care. Very difficult as lots of people involved in the diabetes care and not one single GP/nurse. Action planning: do they help provide solutions and actions? Don't appear to. Prioritisation and specificity would help here too - create specific actions for the priority targets.
Behaviour	Is the behavioural response at patient or organisation level?	Controllability? Processes of care generally within the control of clincians so that's reasonable to do. Intermediate outcomes less so as patient involved in the achievement of those.	You need patient-level change as well and that only really happens if you provide patient lists. Organisational level change is preferable but difficult to do and unless you provide really useful and compelling info that can support making that change, then it would be surprising if any NCA instigated change, particularly NDA. Difficult to do if you haven't got some other things like patient list…	Really what you want to do is you want to verify the data with your patients and say, oh yeah, I've not done the 9 checks witrh these patients so we need to change something there [285]
Clinical performance improvement	Are there positive changes to patient care as a result of feedback?	Feels that NCAs do well in that on the whole they are there to support positive change. Not pay for performance or inspection regimes where you get punished for poor performance.	Primary care doesn't have resources to make big changes + lots of competing priorities. Observability - do they demonstrate potential benefits to patients? Even just showing a positive trend over time. Annual report might do, but do people actually read that?
Unintended consequences	Are there any unintended consequences as a result of the feedback?	None identified	None identified
Other findings/ doesn't fit with the framework/ disconfirming cases				illustrative quote
Leadership support is important. Not always clear who is the leader in this context - the GPs, the CCG? Usually a diabetes champion in a practice though.
