# Supplementary material for: Opportunities to improve the impact of two national clinical audit programmes: a theory-guided analysis
Source: Implement Sci Commun. 2022 Mar 21;3:32. doi: 10.1186/s43058-022-00275-5 (PMC8935621; doi:10.1186/s43058-022-00275-5)
Supplement: Supplementary file 5 — Additional file 5. Example of an interview summary (TARN). [file 43058_2022_275_MOESM5_ESM.xlsx]

## Sheet: Sheet1
Additional File 5. Interview summary example (TARN)
TARN CP-FIT audit analysis	D5 (Local major trauma ntwrk manager)
Feedback cycle		from participants
		meeting CP-FIT	not meeting CP-FIT	illustrative quote
Goal setting	Are the standards of clinical performance clear?	For this user, certainly. Talks about understanding the metrics, the timeframe concerned.	This is clearly from an engaged user, however	Now that isn't written anywhere and that comes with experience and knowledge of interpretation of your report. It becomes very dangerous to a stranger or to an exec who looks at it once in a while, or someone who isn't familiar with what it is they're reading (252)
Data collection	Who does the data collection?	The new tool partly helps to make things easier for TARN in generating outputs - old version was more labour-intensive.
Feedback	What feedback is communicated?	They try to provide something that is accessible for all users - balance the needs of all, and not just those who want something more advanced. The concept of the new tool is brilliant. TARN are good at clarifying on their quarterly dashboard what the numbers relate to, which is important for those less familiar with it. Question of whether TARN is carrot/stick - feels it's neutral, and that's go…	Potential for improvement around the comparator(s) used. Believes that your performance is shown against national average [is this correct?] and if the national average is poor then it's not right to focus on it. You need awareness of the wider context and what the target should really be. He will be more interested in the local network data than the national data. They encourage local units to a…	Describes example of rehab prescription (423) as being nationally low but his network showed great improvement: "you have to be very careful with, you've got to understand the national average and whether people have done a project around it or not, or whether that national average is good or bad, and obviously that doesn't come across in a doughnut or in a graph, it's just the national average" …
Interaction	How is the feedback received?	Very positive about TARN exec: they listen and respond to comments.	It takes time to adjust to new things though - continuing to use tried and trusted method (old system) as familiar and confident with that. The method of transfer, i.e. having the new one as optional and not closing the old one, means that many will continue to use what they know, rather than switch. Perhaps worrying that someone who is clearly into TARN and what it does, regularly checks it etc.…	I didn't have a motivation to go in and teach myself how to do it (87) I've probably been in in all truth probably less than half a dozen times between [getting password] and now because I keep going back to the old way of working [217]
Perception	How is the feedback understood?	There's been move to make things easier to understand - in the past could be tough to interpret, tried to make more user-friendly. Execs and directors can be presented with headline messages on performance (up/down etc) - a useful method as they're unlikely to study a full detailed report. Awareness that some indicators not useful over reduced timeframe, i.e. where only a handful of patients elig…	The change in graph format has led to some problems in understanding. Change will take time, e.g. in finding the comparisons/benchmarks that you have been used to using. Some of the graphical presentations are perhaps not immediately obvious and interpretable for all audiences, particularly those who look at the data infrequently.	Continuing to evolve them, ultimately make them better, quicker and faster to read for anyone (33) [Changes in layout etc.] threw people a little or there was a little bit of silence of a minute or two because people are just digesting what they're looking at it because it's in a new style [161] Anyone can read them and interpret them as positive or negative or good or bad immediately. And I thin…
Verification	Can the recipients interrogate the data?	Yes. Have always been able to rummage around with the data and the new system can do that. They have added symbols to indicate whether things have changed for the better or worse, so that people who only look infrequently (as opposed to those monitoring it regularly) can know how things have progressed. Having the ability to look at fine detail and interrogate things means that you can explain un…	Maybe the ability to create league tables? Though does acknowledge that this needs to be considered carefully.	That was brilliant and that was certainly a lot faster, you certainly couldn't do that in the pdf reports because obviously they're static, so, you know, that's not possible… now that took X 10-15 seconds to do that in the new tool (328). For me that's going to be the power of it going forward...is to remove the myth and rumour and the debate because it's not helpful. It doesn't actually get you …
Acceptance	Is there acceptance of the feedback?	Yes, seems so. The (not uncommon) line that data more likely to be accepted if aligns with expectations. People don't interrogate a graph that they like: which is problematic if it was wrong and some problem lay undetected.	More likely to be accepted if it correlates with what the user is expecting. But differences can be the result of specifics in the indicator. Describes example where performance on an indicator declined substantially, despite no obvious change in practice. Team were looking for anomalies in the data to explain it. Would hope that new tool would help pinpoint faster what has caused the difference.	If on the face of it they're way out it immediately means that the data is probably wrong (291)
Intention	Does the feedback elicit a planned response?	A regular user, he studied the figures weekly, daily. Latest figures are used in peer review visits. They do a mid-year follow-up to check on progress: all the execs & directors in a room, see the graph and thumb up/down or traffic light and will get that message. There are careful considerations about what to present and how to use it, e.g. having a league table of named surgeons - will that get…	It's hoped that the new system will be used by clinicians etc that did not use the old system	I'm obessed with them [figures] because, you know, you're tracking and you're moving and you're trying to improve so when it says "today is 61%", I know that's either amazing or terrible, or I know that it's the same as yesterday or the same as last year or it's doubled (180)
Behaviour	Is the behavioural response at patient or organisation level?	Organisational. User will extract pages/graphs/etc and take these to execs, directors, surgeons, consultants etc. The target audience is less me than clincians, consultants. Get them up to speed with it so they can explore it for clinical benefit.
Clinical performance improvement	Are there positive changes to patient care as a result of feedback?	Believes that the old platform at least has "transformed care" for them (224). Although doesn't provide any concrete examples of this unfortunately. It can be good that TARN appears relatively neutral, but… Later the story about pain relief can show how TARN corroborates local QI initiatives.	…neutrality doesn't help change anything (375)	With any graph or maths you need corroboration behind it to go and implement change tomorrow (407)
Unintended consequences	Are there any unintended consequences as a result of the feedback?	You can spend a considerable amount of time trying to work out what has caused a change (fall) in performance, identify the contributing factor responsible. For those able to use it, the tool can save this time by breaking things down into finer detail - something that was not possible with the old pdf reports.		No-one really cares what the number is but what you want to find is what moved it (316)
Other findings/ doesn't fit with the framework/ disconfirming cases				illustrative quote
Advises against comparison to national average				I've spent the last three years telling people, "please don't benchmark yourself against the national average because most of the country hasn't done a project in that area… (423)
